# Supplementary material for: Analysis of the osseointegrative force of a hyperhydrophilic and nanostructured surface refinement for TPS surfaces in a gap healing model with the Göttingen minipig
Source: J Orthop Surg Res. 2016 Oct 17;11:119. doi: 10.1186/s13018-016-0434-6 (PMC5067893; doi:10.1186/s13018-016-0434-6)
Supplement: Additional file 1: — Supplemental material. (XLSX 62 kb) [file 13018_2016_434_MOESM1_ESM.xlsx]

## Sheet: Observer1
surface: K = TPS / S = CSA, each number is one animal	postoperative time [weeks]	location: 1 = hip / 0 = knee	number of slice: d = diaphyseal / e = epiphyseal	length of the porous surface [mm] :	volume of the ROI [mm²] :	bonearea [%] :	osteoid volume [%] :	bone-to-implant-contact [%] :	osteoid ongrowth [%] :
K1	12	1	015d	10.2534	5.99319	6.53671	1.01872	0	3.27987
K1	12	0	072d	9.96903	6.58459	8.84397	3.98759	0	0
K1	12	0	072e	9.53292	6.12958	4.02914	2.08735	0	0.25775
K1	12	0	104d	10.5587	6.23941	7.49175	2.20543	0	0
K1	12	1	135e	8.76712	6.41106	13.1292	0	0	0
K2	12	0	005e	8.80603	6.40333	0	0	0	0
K2	12	0	038d	8.30643	6.27032	0	0	0	0
K2	12	0	038e	9.63736	6.8342	1.16687	1.24147	0	0
K2	12	1	067e	12.0965	6.36954	1.48264	0.16957	0	0
K3	12	1	084d	10.6837	6.17578	8.04552	6.24372	0	4.46697
K3	12	0	109d	10.5342	6.3065	7.77213	4.35464	0	0
K3	12	0	109e	8.87152	6.3261	3.09222	4.01267	3.1671	0
K3	12	1	124e	10.9274	6.35488	11.443	3.24843	0	0
K4	8	0	017d	8.78143	6.00312	8.64621	1.40655	0	0
K4	8	0	017e	8.97201	6.49078	2.81929	0.26339	0	0
K4	8	0	041e	9.69882	6.57495	8.95029	2.37066	0	0
K4	8	1	044d	10.0817	6.36867	4.39297	4.45565	0	0
K4	8	1	137e	9.49806	6.45787	13.0028	0.59912	0	0
K5	8	1	013d	10.0586	6.70961	0	0	0	0
K5	8	1	013e	8.4944	6.84649	11.0617	0.63002	0	0
K5	8	0	083d	9.3159	6.16622	5.38251	0.35385	0	0
K5	8	0	083e	9.81637	6.19224	4.86752	0.25351	0	0
K5	8	1	090d	9.30358	6.80921	2.11521	0.84431	0	0.25379
K5	8	0	140e	8.98613	6.1282	1.24465	0.10728	0	0
K6	8	0	019d	7.65599	6.63319	8.19771	3.49039	0	0
K6	8	0	019e	9.62604	6.56177	5.10774	1.64724	0.75352	0
K6	8	1	122d	9.80035	6.48242	9.26458	2.72064	0.04715	0
K6	8	0	134d	9.29742	6.44435	10.5758	4.95347	0	0
K7	4	1	011d	10.2779	6.26411	3.65579	1.49044	0	0.67393
K7	4	1	108e	10.0079	6.32798	1.20827	2.15045	0	0
K7	4	0	116d	7.72694	6.31513	2.13517	4.86017	0	0
K7	4	0	116e	10.4871	6.25036	6.19578	0.65819	0	0
K7	4	0	118e	10.8762	6.51005	8.67964	0.57887	0	0
K8	4	0	004d	10.8191	6.38627	5.01699	1.00208	0	0
K8	4	0	004e	8.90233	6.6656	4.08019	2.82504	0	0
K8	4	1	035d	11.427	6.3987	10.359	2.1694	0	0
K8	4	1	054d	9.05376	6.52698	11.5295	2.35005	0	0
K8	4	1	054e	8.6442	6.30499	22.2599	0.24099	0.14213	0
K8	4	0	078d	9.55948	6.23757	10.1039	3.90938	0	0
K8	4	0	078e	9.98541	6.46029	5.36518	1.24816	0	0
K9	4	1	003d	8.72615	6.55199	0.56185	0.38139	0	0
K9	4	1	027d	10.0326	5.91474	9.02355	0.85546	0	0
K9	4	0	087d	8.31454	6.82232	13.5437	1.6313	0	0
K9	4	0	087e	10.2577	6.40306	6.90687	0.18439	0	0
K9	4	0	114d	11.0256	6.23517	13.3325	2.48478	0	0
K9	4	0	114e	9.0435	6.6841	8.56377	0.69	0	0
S1	12	0	059d	7.7515	6.14588	5.20795	3.37173	7.38292	9.54007
S1	12	1	063d	9.98129	5.96056	5.25367	1.96253	5.40603	1.3566
S1	12	1	063e	9.77037	5.81371	11.9517	4.56278	11.7305	12.7765
S1	12	1	131d	7.80882	5.99667	7.22448	0.73917	9.21464	0.65105
S1	12	1	131e	7.7515	6.01027	15.7598	1.66307	13.7618	7.25132
S1	12	0	133d	6.92429	6.38706	15.6746	10.7476	14.3604	12.2465
S1	12	0	133e	7.21915	6.71774	9.07561	2.04665	14.6631	12.5761
S2	12	1	008d	9.22826	6.40535	1.2513	0.84793	0	0
S2	12	1	008e	8.79981	6.05157	15.0165	3.34669	6.68791	2.92497
S2	12	1	082d	6.49419	6.51437	3.67916	2.10385	2.33766	0.60733
S2	12	0	099d	7.49143	5.93108	2.44648	3.78905	0	19.9028
S2	12	0	099e	8.96374	6.19079	0.44482	1.07548	0	4.44973
S2	12	0	112d	7.15163	6.43478	6.17251	5.31712	0	0
S3	12	1	031e	7.6655	6.13733	16.8914	1.29171	0.41009	5.03842
S3	12	0	075d	8.80802	6.25444	4.80812	3.22498	0.4417	6.89078
S3	12	0	075e	7.4955	6.20931	0.97693	0.66794	0.70668	3.20296
S3	12	0	107d	8.39435	6.18581	10.3592	2.12938	16.1951	1.97582
S3	12	0	107e	8.58073	6.17461	5.49146	1.48246	3.13533	0
S3	12	1	110d	7.67568	6.33784	20.9942	1.77293	11.7014	12.3619
S4	8	0	007e	7.80558	6.54338	3.02244	1.58071	0	0
S4	8	1	037d	9.93427	6.73553	9.61411	0.64141	0	0
S4	8	1	039d	8.58487	6.00346	7.68982	1.24229	0	1.75215
S4	8	1	039e	7.34806	6.31686	11.7556	2.48796	0	4.96659
S5	4	0	016d	7.4448	7.14991	5.30591	6.11703	0	0
S5	4	0	016e	7.60065	7.31462	0.6051	1.05255	0	0
S5	4	0	034d	8.05044	5.41651	7.49484	3.74556	0	0
S5	4	0	034e	8.82853	6.2397	2.10346	2.93211	0	2.19882
S5	4	1	045d	8.90432	6.26548	4.27849	3.88608	0	0
S5	4	1	045e	8.15282	5.41762	6.00399	9.30859	0	0
S6	8	1	073d	8.91457	5.86133	11.4146	2.36143	0.88086	1.21238
S6	8	1	073e	7.53846	5.99513	10.5715	4.36204	0	2.42628
S6	8	0	079d	7.02467	6.1737	5.21816	6.91409	0	0
S6	8	0	079e	8.50708	6.46966	2.25007	4.68809	0	10.6194
S6	8	0	080e	8.71996	6.09465	3.28918	2.6172	0.09393	0
S6	8	1	139e	8.13438	6.41333	13.1342	4.83308	0	0
S7	8	0	047d	7.1392	5.99935	9.26585	3.99081	13.7745	0
S7	8	0	055e	7.59998	5.91642	7.12632	10.0488	10.8182	24.486
S7	8	1	097d	7.73918	5.59658	20.4072	4.49228	8.08243	21.3147
S8	4	1	018d	8.90446	6.63533	21.576	3.29825	0.05196	8.42663
S8	4	0	032d	10.5751	6.43788	7.21937	5.65973	0	0
S8	4	0	032e	11.988	6.65968	9.24741	6.00662	1.81279	0.17519
S8	4	1	094d	9.42851	6.52791	7.17093	1.06721	0	0
S8	4	1	094e	9.43462	6.48298	15.236	1.93994	0	0.26044
S9	4	0	033e	11.3266	6.50604	5.18387	4.04785	0	0
S9	4	0	056d	7.93167	6.56586	5.74583	3.7558	0	0
S9	4	0	056e	8.11797	6.82984	6.12389	2.52946	0	2.24487
S9	4	1	141d	7.28466	6.25335	8.93241	6.95476	0	0
The obserever did not evaluate a ROI, which was excluded by the criterions of exclusions. The missing values did not appear in this table.
That's the reason, why 93 gaps were evaluated instead of 144.

## Sheet: Observer2
surface: K = TPS / S = CSA, each number is one animal	postoperative time [weeks]	location: 1 = hip / 0 = knee	number of slice: d = diaphyseal / e = epiphyseal	length of the porous surface [mm] :	volume of the ROI [mm²] :	bonearea [%] :	osteoid volume [%] :	bone-to-implant-contact [%] :	osteoid ongrowth [%] :
K1	12	1	015d	10.6666	6.10265	5.64543	2.39232	4.46844	6.00355
K1	12	0	072d	11.3737	6.46483	7.50213	6.12747	0	0
K1	12	0	072e	11.2918	6.40187	3.52166	3.58768	0	0.34454
K1	12	0	104d	11.559	5.97673	6.21287	4.62774	0.23781	0
K1	12	1	135e	9.15218	6.42686	13.4711	0.45849	1.10617	1.74751
K2	12	0	005e	8.48401	6.32742	0	0.06907	0	3.11976
K2	12	0	038d	7.91526	6.11215	0	0	0	0
K2	12	0	038e	10.1134	6.75985	1.26852	1.17672	0	0
K2	12	1	067e	13.7133	6.48673	1.88659	0.22312	0	0
K3	12	1	084d	12.3135	6.15896	6.91403	8.0999	0	4.40668
K3	12	0	109d	11.6965	6.30962	6.64767	5.75086	0	0
K3	12	0	109e	9.81748	6.29754	2.7611	4.73073	3.85257	3.58267
K3	12	1	124e	14.3953	6.22813	9.38489	4.55834	0	0
K4	8	0	017d	8.07412	5.96858	7.25368	2.90682	1.26283	0
K4	8	0	017e	8.87072	6.44334	2.65716	0.53822	0	0
K4	8	0	041e	10.3089	6.48075	8.69869	3.27178	0	0
K4	8	1	044d	10.3826	6.38483	4.84546	4.79608	0	10.9964
K4	8	1	137e	11.769	6.51974	13.795	0.69968	5.92411	1.4606
K5	8	1	013d	12.2684	6.6654	0	0	0	0
K5	8	1	013e	10.0196	6.97311	10.3742	2.01461	0	0
K5	8	0	083d	11.1218	6.33226	4.28925	2.03961	0	0
K5	8	0	083e	10.8752	6.19198	4.17244	1.10317	1.3276	0
K5	8	1	090d	14.2935	6.78536	2.10016	1.12633	0	0.50506
K5	8	0	140e	9.66201	6.21216	1.43327	0.17575	0	0
K6	8	0	019d	8.25859	6.59713	6.90962	5.30586	0	0
K6	8	0	019e	11.9261	6.48239	4.83291	2.3808	3.74721	2.18047
K6	8	1	122d	9.85851	6.50019	9.33731	2.89304	0	0
K6	8	0	134d	12.2993	6.6017	10.4698	6.19833	0	0
K7	4	1	011d	10.1466	6.2292	3.43961	1.68769	0	1.02666
K7	4	1	108e	10.0283	6.28339	0.9091	2.74997	0	0
K7	4	0	116d	8.90628	6.31349	1.6358	5.85784	0	0
K7	4	0	116e	12.7621	6.32956	6.53055	0.89081	0	0
K7	4	0	118e	11.259	6.5073	8.62557	1.0791	0	0
K8	4	0	004d	11.0446	6.43028	5.20695	1.59701	0	0
K8	4	0	004e	9.86788	6.52129	3.80444	3.70262	0	0
K8	4	1	035d	12.0456	6.21243	9.07682	2.84995	0	0
K8	4	1	054d	10.057	6.47577	10.2398	3.22328	0	0
K8	4	1	054e	9.30146	6.06707	21.0352	0.68775	0.53269	3.8466
K8	4	0	078d	13.627	6.51221	8.07645	7.18204	0	0
K8	4	0	078e	8.82234	6.39931	4.31009	2.66268	0	0
K9	4	1	003d	9.33832	6.07274	0.2538	0.76692	0	0
K9	4	1	027d	11.156	6.06721	9.01932	2.45019	0	0.97625
K9	4	0	087d	11.7873	6.70742	12.216	4.56991	0	0
K9	4	0	087e	12.9749	6.34296	6.0744	0.61818	0	0
K9	4	0	114d	14.5774	6.15145	12.9714	3.95648	0	0.41179
K9	4	0	114e	10.397	6.67501	8.50609	0.99219	0	0
S1	12	0	059d	11.5519	6.38128	4.4634	5.25552	6.67814	29.1002
S1	12	1	063d	12.9606	5.91102	6.86414	2.05558	41.5844	0
S1	12	1	063e	11.5457	6.06746	11.1722	7.70517	26.83	33.2254
S1	12	1	131d	11.9565	6.2031	8.23909	1.08362	28.2427	2.15734
S1	12	1	131e	13.8268	6.06317	15.4813	2.9439	31.0368	6.50873
S1	12	0	133d	9.18482	6.37891	14.1902	13.5011	25.7433	11.0291
S1	12	0	133e	8.95352	6.61837	9.352	2.75725	17.3214	18.4719
S2	12	1	008d	8.27614	6.23083	1.30469	0.83634	0	0
S2	12	1	008e	10.8539	6.16145	13.4331	5.47124	3.52742	3.09214
S2	12	1	082d	6.89755	6.3361	3.23451	3.43699	0.84059	9.24327
S2	12	0	099d	10.9273	6.06924	1.76546	5.3942	0	15.3674
S2	12	0	099e	12.1222	6.11415	0.28061	1.33227	0	4.50133
S2	12	0	112d	8.14056	6.32619	3.92513	8.22433	0	0
S3	12	1	031e	8.16712	6.05307	15.6262	2.43846	3.16465	13.8041
S3	12	0	075d	7.3071	6.15651	4.56233	3.96139	0.89671	16.0721
S3	12	0	075e	9.56441	6.05258	0.77141	0.87089	1.54269	10.1271
S3	12	0	107d	10.1369	5.30398	9.69996	2.47424	13.7392	4.93322
S3	12	0	107e	11.5109	6.07145	5.37759	2.31506	17.6503	2.47255
S3	12	1	110d	8.12409	6.44615	22.2451	1.63569	28.3953	13.2226
S4	8	0	007e	8.13147	6.44043	3.00837	1.8247	0	0
S4	8	1	037d	10.1983	6.70581	9.13777	1.66364	0	25.397
S4	8	1	039d	8.85511	6.01638	6.78269	2.55981	0	9.89441
S4	8	1	039e	7.65725	6.3559	10.5921	4.16511	0	11.1735
S5	4	0	016d	6.67811	7.13146	4.1413	8.18289	0	0
S5	4	0	016e	8.03467	7.20092	0.59948	1.2802	0	2.7171
S5	4	0	034d	10.4092	5.3887	6.55129	5.10222	0	0
S5	4	0	034e	7.73915	6.17432	1.85411	3.4461	0	2.59782
S5	4	1	045d	9.02031	6.47037	4.57327	4.26742	0	0
S5	4	1	045e	8.88172	5.66524	7.08555	10.5136	0	0
S6	8	1	073d	9.28512	5.7049	8.44414	5.51085	0	16.4364
S6	8	1	073e	8.96359	5.87132	5.65115	9.63701	0	9.28901
S6	8	0	079d	8.01966	6.10494	3.34461	9.00862	0	0
S6	8	0	079e	9.33218	6.34903	1.01143	5.94735	0	8.14522
S6	8	0	080e	8.15071	6.07675	1.92721	4.09867	0	0
S6	8	1	139e	7.70844	6.37043	14.9028	4.19457	0	0
S7	8	0	047d	8.18965	6.25843	7.72302	5.43372	2.76361	13.8248
S7	8	0	055e	7.94394	6.01832	5.10961	12.3967	14.8767	24.6147
S7	8	1	097d	7.81695	5.643	18.879	6.71642	4.40191	35.2926
S8	4	1	018d	9.09707	6.51655	20.5379	4.45082	8.75203	5.38313
S8	4	0	032d	9.91678	6.52841	6.34833	7.22715	0	0.56317
S8	4	0	032e	11.9163	6.50377	7.85097	8.32364	2.33902	1.32157
S8	4	1	094d	12.2193	6.55266	6.74048	1.54	0	0
S8	4	1	094e	11.432	6.67727	12.9971	6.33565	0	0
S9	4	0	033e	10.9559	6.46777	4.4662	5.08282	0	1.85001
S9	4	0	056d	7.10648	6.72287	3.7534	5.85537	0	0
S9	4	0	056e	8.07082	6.82859	5.20204	3.59484	0	5.73649
S9	4	1	141d	8.36592	6.23945	7.77071	9.54956	4.23744	1.20838
The obserever did not evaluate a ROI, which was excluded by the criterions of exclusions. The missing values did not appear in this table.
That's the reason, why 93 gaps were evaluated instead of 144.

## Sheet: Observer3
surface: K = TPS / S = CSA, each number is one animal	postoperative time [weeks]	location: 1 = hip / 0 = knee	number of slice: d = diaphyseal / e = epiphyseal	length of the porous surface [mm] :	volume of the ROI [mm²] :	bonearea [%] :	osteoid volume [%] :	bone-to-implant-contact [%] :	osteoid ongrowth [%] :
K1	12	1	015d	9.28693	6.09635	5.94162	1.43853	0	3.49836
K1	12	0	072d	11.3716	6.71433	9.31775	3.34904	0	0
K1	12	0	072e	12.0186	6.75497	7.15607	1.96734	0	0.39293
K1	12	0	104d	9.72943	5.91013	8.66737	1.89443	0	0
K1	12	1	135e	9.98127	6.40169	12.7062	0.57399	4.47447	1.40789
K2	12	0	005e	8.66876	6.34983	0	0	0	0
K2	12	0	038d	14.2014	6.41371	0	0	0	0
K2	12	0	038e	11.2058	7.16681	1.80187	0.90678	0	0.10964
K2	12	1	067e	17.7048	6.47858	1.62492	0.15946	0	0
K3	12	1	084d	12.9708	6.17033	8.30975	5.9277	0	4.64949
K3	12	0	109d	10.5239	6.23601	7.67925	4.15644	0	0
K3	12	0	109e	8.40868	6.13708	2.77618	4.16605	3.76059	0.73694
K3	12	1	124e	14.2506	6.26573	11.4626	3.19723	0	0
K4	8	0	017d	8.08032	6.14589	9.392	1.23274	0	0
K4	8	0	017e	9.25292	6.49417	3.04016	0.24927	0	0
K4	8	0	041e	11.7196	6.59326	9.51556	1.98024	0	0
K4	8	1	044d	12.0719	6.78678	6.50128	2.82598	0	0
K4	8	1	137e	11.6582	6.61173	13.01	0.88475	7.64445	0.20253
K5	8	1	013d	10.5894	6.7437	0	0	0	0
K5	8	1	013e	8.66249	7.93667	10.3283	0.15737	0	0
K5	8	0	083d	11.521	6.29521	5.64574	0.42013	0	0
K5	8	0	083e	12.207	6.38433	4.46363	0.58054	0.79763	0.65989
K5	8	1	090d	13.4314	6.7387	2.60872	0.31085	0	0.26814
K5	8	0	140e	10.7696	6.01976	0.9815	0.11339	0	0
K6	8	0	019d	9.74077	6.72622	6.37964	3.68478	0	0
K6	8	0	019e	12.9039	6.60425	5.43225	1.3223	0	0
K6	8	1	122d	10.3314	6.22122	9.55059	2.45962	0	0
K6	8	0	134d	10.1287	6.65319	10.1263	5.15366	0	0
K7	4	1	011d	10.6366	6.34621	4.00582	0.98377	0.04349	0
K7	4	1	108e	10.4338	6.3048	1.03209	2.2472	0	0
K7	4	0	116d	8.5418	6.38131	1.83523	4.88388	0	0
K7	4	0	116e	11.8869	6.35671	7.14007	0.48703	0	0
K7	4	0	118e	10.7021	6.67547	9.88828	0.77631	0	0
K8	4	0	004d	11.4484	6.57898	5.87061	0.85085	0	0
K8	4	0	004e	11.2741	6.53247	4.8167	2.32626	0	0
K8	4	1	035d	12.9114	6.27165	10.1875	2.29357	0	0
K8	4	1	054d	10.2208	6.7598	10.6152	2.73008	0	0
K8	4	1	054e	8.81001	6.54236	19.6729	0.98129	0	0.4021
K8	4	0	078d	11.6644	6.36335	9.30432	4.29201	0	0
K8	4	0	078e	10.2945	6.31658	4.91348	1.80572	0	0
K9	4	1	003d	10.311	6.20827	0.47437	0.42817	0	0
K9	4	1	027d	12.6268	6.18541	10.1129	1.23368	0	0.28056
K9	4	0	087d	12.4916	6.80141	13.7161	1.99065	0	0
K9	4	0	087e	14.7563	6.67987	7.64049	0.16922	0	0
K9	4	0	114d	12.9974	6.22974	14.1935	2.36634	0	0
K9	4	0	114e	9.367	6.58845	8.2355	0.80795	0	0
S1	12	0	059d	11.9306	6.45598	5.51606	3.27862	12.8152	10.7637
S1	12	1	063d	13.8737	6.04851	6.14164	1.38582	7.40655	11.2082
S1	12	1	063e	10.3519	6.03098	13.3239	4.30663	21.0543	23.9052
S1	12	1	131d	11.2418	6.20242	8.18106	0.80983	17.3187	4.70433
S1	12	1	131e	13.2984	6.22247	14.7647	2.24297	24.5579	5.28515
S1	12	0	133d	10.9764	6.38696	13.8039	12.3799	16.0306	8.58461
S1	12	0	133e	9.53903	6.67688	8.66018	2.67909	12.6358	21.7075
S2	12	1	008d	8.07575	6.22842	1.79154	0.33817	0	0
S2	12	1	008e	7.06557	6.1276	16.7252	2.17217	5.62744	3.83988
S2	12	1	082d	9.08438	6.44549	4.03227	2.45704	1.6057	4.31945
S2	12	0	099d	11.4944	6.24877	2.58002	4.34897	3.14682	11.9894
S2	12	0	099e	11.8446	6.01057	0.24833	1.05918	0	3.32168
S2	12	0	112d	7.35837	6.39897	6.26523	5.29	0	0
S3	12	1	031e	9.19294	6.15547	16.3468	1.42767	2.65303	8.81986
S3	12	0	075d	8.85096	6.2742	5.73414	2.36214	1.29986	10.0149
S3	12	0	075e	9.84409	6.19928	1.13948	0.84866	4.18855	5.00143
S3	12	0	107d	9.2217	6.37839	10.5431	2.21522	12.5715	4.66455
S3	12	0	107e	10.4502	6.19806	6.43532	1.53476	16.8301	1.25517
S3	12	1	110d	8.15078	6.39875	22.2754	1.53039	22.5199	9.96062
S4	8	0	007e	8.3161	6.60177	4.51762	0.77382	0	0
S4	8	1	037d	11.775	6.69785	9.87303	0.56714	0	1.58881
S4	8	1	039d	12.637	6.77897	7.52212	1.60957	0	1.1553
S4	8	1	039e	9.08235	6.41291	11.2362	2.73131	0.7055	6.84588
S5	4	0	016d	7.41201	7.00032	4.28803	6.23646	0	0
S5	4	0	016e	7.33619	7.37631	0.84548	0.95578	0	0
S5	4	0	034d	13.3332	5.45902	7.31542	4.00886	0	0
S5	4	0	034e	10.4809	6.25627	1.81803	3.20045	0	1.47965
S5	4	1	045d	11.0727	6.6894	5.2614	3.78748	0	0
S5	4	1	045e	14.2751	5.92523	5.98921	12.1584	0	0.60347
S6	8	1	073d	9.21954	5.9568	12.0456	2.02204	1.35944	11.8236
S6	8	1	073e	10.5341	6.12463	8.27866	6.15758	0	4.09003
S6	8	0	079d	9.9444	6.42227	5.81085	5.7124	0	0
S6	8	0	079e	10.6447	6.75177	1.86768	4.95969	0	7.64338
S6	8	0	080e	9.14585	6.27461	2.53117	3.06868	0	0
S6	8	1	139e	7.73504	6.41509	11.665	6.44896	0	0.99784
S7	8	0	047d	10.6221	6.03942	9.86529	3.30593	9.83443	2.45567
S7	8	0	055e	9.3977	6.29404	5.82452	10.612	4.5766	23.5116
S7	8	1	097d	8.72815	5.85192	19.8016	5.02564	3.47139	33.0033
S8	4	1	018d	8.52718	6.59695	21.9273	3.215	7.81793	5.15677
S8	4	0	032d	12.7333	6.46686	6.57576	6.27389	0	0.9079
S8	4	0	032e	15.8661	6.52695	7.84005	7.83003	0	1.46493
S8	4	1	094d	12.2828	6.68017	7.62081	1.11544	0	0
S8	4	1	094e	10.7778	6.73602	13.5447	3.91588	0.04288	0.15199
S9	4	0	033e	13.5257	6.51357	4.56354	4.81175	0	1.41089
S9	4	0	056d	8.41483	6.72243	4.86981	4.0121	0	0
S9	4	0	056e	8.16501	6.73345	5.3819	2.92483	0	1.81149
S9	4	1	141d	8.18761	6.53718	8.79343	8.13025	0	0
The obserever did not evaluate a ROI, which was excluded by the criterions of exclusions. The missing values did not appear in this table.
That's the reason, why 93 gaps were evaluated instead of 144.

## Sheet: means of the 3 observers
surface: K = TPS / S = CSA, each number is one animal	postoperative time [weeks]	location: 1 = hip / 0 = knee	number of slice: d = diaphyseal / e = epiphyseal	length of the porous surface [mm] :	volume of the ROI [mm²] :	bonearea [%] :	osteoid volume [%] :	bone-to-implant-contact [%] :	osteoid ongrowth [%] :		length of the porous surface [mm] :	volume of the ROI [mm²] :	bonearea [%] :	osteoid volume [%] :	bone-to-implant-contact [%] :	osteoid ongrowth [%] :
K1	12	1	015d	10.069	6.06406	6.04125	1.61652	1.48948	4.26059		10.069	6.06406	6.04125	1.61652	1.48948	4.26059
K1	12	0	072d	10.9048	6.58792	8.55462	4.48803	0	0		10.9263	6.50836	6.72845	3.51774	0	0.16587
K1	12	0	072e	10.9477	6.42881	4.90229	2.54746	0	0.33174
K1	12	0	104d	10.6157	6.04209	7.45733	2.9092	0.07927	0		10.6157	6.04209	7.45733	2.9092	0.07927	0
K1	12	1	135e	9.30019	6.4132	13.1021	0.34416	1.86021	1.0518		9.30019	6.4132	13.1021	0.34416	1.86021	1.0518
K2	12	0	005e	8.65293	6.36019	0	0.0230233	0	1.03992		8.65293	6.36019	0	0.0230233	0	1.03992
K2	12	0	038d	10.141	6.26539	0	0	0	0		10.2299	6.59284	0.70621	0.554162	0	0.0182733
K2	12	0	038e	10.3188	6.92029	1.41242	1.10832	0	0.0365467
K2	12	1	067e	14.5048	6.44495	1.66472	0.18405	0	0		14.5048	6.44495	1.66472	0.18405	0	0
K3	12	1	084d	11.9893	6.16836	7.75643	6.75711	0	4.50771		11.9893	6.16836	7.75643	6.75711	0	4.50771
K3	12	0	109d	10.9182	6.28404	7.36635	4.75398	0	0		9.97537	6.26881	5.12143	4.52857	1.79671	0.719935
K3	12	0	109e	9.03256	6.25357	2.8765	4.30315	3.59342	1.43987
K3	12	1	124e	13.1911	6.28291	10.7635	3.668	0	0		13.1911	6.28291	10.7635	3.668	0	0
K4	8	0	017d	8.31196	6.0392	8.43063	1.8487	0.420943	0		8.67192	6.25765	5.63475	1.0995	0.210472	0
K4	8	0	017e	9.03188	6.4761	2.83887	0.350293	0	0
K4	8	0	041e	10.5758	6.54965	9.05485	2.54089	0	0		10.5758	6.54965	9.05485	2.54089	0	0
K4	8	1	044d	10.8454	6.51343	5.24657	4.0259	0	3.66548		10.8454	6.51343	5.24657	4.0259	0	3.66548
K4	8	1	137e	10.9751	6.52978	13.2693	0.72785	4.52285	0.554377		10.9751	6.52978	13.2693	0.72785	4.52285	0.554377
K5	8	1	013d	10.9722	6.70624	0	0	0	0		10.0155	6.97916	5.29403	0.467	0	0
K5	8	1	013e	9.05882	7.25209	10.5881	0.934	0	0
K5	8	0	083d	10.6529	6.26456	5.10583	0.937863	0	0		10.8095	6.26037	4.80351	0.791802	0.354205	0.109982
K5	8	0	083e	10.9662	6.25618	4.5012	0.64574	0.70841	0.219963
K5	8	1	090d	12.3429	6.77776	2.2747	0.760497	0	0.34233		12.3429	6.77776	2.2747	0.760497	0	0.34233
K5	8	0	140e	9.80591	6.12004	1.21981	0.13214	0	0		9.80591	6.12004	1.21981	0.13214	0	0
K6	8	0	019d	8.55178	6.65218	7.16232	4.16034	0	0		10.0186	6.60082	6.14331	2.97189	0.750122	0.363412
K6	8	0	019e	11.4853	6.54947	5.1243	1.78345	1.50024	0.726823
K6	8	1	122d	9.99675	6.40128	9.38416	2.6911	0.0157167	0		9.99675	6.40128	9.38416	2.6911	0.0157167	0
K6	8	0	134d	10.5751	6.56641	10.3906	5.43515	0	0		10.5751	6.56641	10.3906	5.43515	0	0
K7	4	1	011d	10.3537	6.27984	3.70041	1.3873	0.0144967	0.566863		10.3537	6.27984	3.70041	1.3873	0.0144967	0.566863
K7	4	1	108e	10.1567	6.30539	1.04982	2.38254	0	0		10.1567	6.30539	1.04982	2.38254	0	0
K7	4	0	116d	8.39167	6.33664	1.86873	5.20063	0	0		10.0519	6.32443	4.24543	2.93965	0	0
K7	4	0	116e	11.712	6.31221	6.62213	0.678677	0	0
K7	4	0	118e	10.9457	6.56427	9.0645	0.811427	0	0		10.9457	6.56427	9.0645	0.811427	0	0
K8	4	0	004d	11.104	6.46518	5.36485	1.14998	0	0		10.5594	6.51915	4.79931	2.05064	0	0
K8	4	0	004e	10.0148	6.57312	4.23378	2.95131	0	0
K8	4	1	035d	12.128	6.29426	9.87443	2.43764	0	0		12.128	6.29426	9.87443	2.43764	0	0
K8	4	1	054d	9.7772	6.58752	10.7948	2.7678	0	0		9.34788	6.44616	15.8921	1.70224	0.11247	0.708117
K8	4	1	054e	8.91856	6.30481	20.9893	0.636677	0.22494	1.41623
K8	4	0	078d	11.617	6.37104	9.16155	5.12781	0	0		10.6589	6.38155	7.01224	3.51667	0	0
K8	4	0	078e	9.70076	6.39206	4.86292	1.90552	0	0
K9	4	1	003d	9.45849	6.27767	0.430007	0.525493	0	0		9.45849	6.27767	0.430007	0.525493	0	0
K9	4	1	027d	11.2718	6.05579	9.38526	1.51311	0	0.418937		11.2718	6.05579	9.38526	1.51311	0	0.418937
K9	4	0	087d	10.8645	6.77705	13.1586	2.73062	0	0		11.7637	6.62617	10.0163	1.52727	0	0
K9	4	0	087e	12.663	6.4753	6.87392	0.32393	0	0
K9	4	0	114d	12.8668	6.20545	13.4991	2.93587	0	0.137263		11.2346	6.42732	10.9671	1.88296	0	0.0686317
K9	4	0	114e	9.6025	6.64919	8.43512	0.830047	0	0
S1	12	0	059d	10.4113	6.32771	5.06247	3.96862	8.95875	16.468		10.4113	6.32771	5.06247	3.96862	8.95875	16.468
S1	12	1	063d	12.2719	5.97336	6.08648	1.80131	18.1323	4.18828		11.4139	5.97204	9.11788	3.66308	19.002	13.7453
S1	12	1	063e	10.556	5.97072	12.1493	5.52486	19.8716	23.3024
S1	12	1	131d	10.3357	6.13406	7.88154	0.87754	18.2587	2.50424		10.9806	6.11635	11.6084	1.58043	20.6888	4.42632
S1	12	1	131e	11.6256	6.09864	15.3353	2.28331	23.1188	6.3484
S1	12	0	133d	9.0285	6.38431	14.5562	12.2095	18.7114	10.6201		8.79953	6.52765	11.7927	7.35193	16.7924	14.1026
S1	12	0	133e	8.57057	6.671	9.02926	2.49433	14.8734	17.5852
S2	12	1	008d	8.52672	6.2882	1.44918	0.674147	0	0		8.71658	6.20087	8.25372	2.16876	2.64046	1.64283
S2	12	1	008e	8.90644	6.11354	15.0583	3.66337	5.28092	3.28566
S2	12	1	082d	7.49204	6.43199	3.64865	2.66596	1.59465	4.72335		7.49204	6.43199	3.64865	2.66596	1.59465	4.72335
S2	12	0	099d	9.97105	6.08303	2.26399	4.51074	1.04894	15.7532		10.474	6.0941	1.29429	2.83319	0.52447	9.92205
S2	12	0	099e	10.9769	6.10517	0.324587	1.15564	0	4.09091
S2	12	0	112d	7.55019	6.38665	5.45429	6.27715	0	0		7.55019	6.38665	5.45429	6.27715	0	0
S3	12	1	031e	8.34185	6.11529	16.2882	1.71928	2.07592	9.22079		8.34185	6.11529	16.2882	1.71928	2.07592	9.22079
S3	12	0	075d	8.32203	6.22838	5.03486	3.18284	0.879423	10.9926		8.64501	6.19105	2.99873	1.98933	1.5127	8.55156
S3	12	0	075e	8.968	6.15372	0.962607	0.79583	2.14597	6.11049
S3	12	0	107d	9.25099	5.95606	10.2008	2.27295	14.1686	3.85786		9.71579	6.05205	7.98445	2.02519	13.3536	2.55022
S3	12	0	107e	10.1806	6.14804	5.76812	1.77743	12.5386	1.24257
S3	12	1	110d	7.98352	6.39425	21.8382	1.64634	20.8722	11.8484		7.98352	6.39425	21.8382	1.64634	20.8722	11.8484
S4	8	0	007e	8.08438	6.52853	3.51614	1.39308	0	0		8.08438	6.52853	3.51614	1.39308	0	0
S4	8	1	037d	10.6359	6.71306	9.54164	0.957397	0	8.99525		10.6359	6.71306	9.54164	0.957397	0	8.99525
S4	8	1	039d	10.0257	6.26627	7.33154	1.80389	0	4.26729		9.02745	6.31408	9.26308	2.46601	0.117583	5.96464
S4	8	1	039e	8.02922	6.36189	11.1946	3.12813	0.235167	7.66199
S5	4	0	016d	7.17831	7.0939	4.57841	6.84546	0	0		7.41774	7.19559	2.63088	3.97082	0	0.45285
S5	4	0	016e	7.65717	7.29728	0.683353	1.09618	0	0.9057
S5	4	0	034d	10.5976	5.42141	7.12052	4.28555	0	0		9.80691	5.82242	4.52286	3.73922	0	1.04605
S5	4	0	034e	9.01618	6.22343	1.9252	3.19289	0	2.0921
S5	4	1	045d	9.66577	6.47508	4.70439	3.98033	0	0		10.0512	6.07222	5.53198	7.32027	0	0.100578
S5	4	1	045e	10.4366	5.66936	6.35958	10.6602	0	0.201157
S6	8	1	073d	9.13974	5.84101	10.6348	3.29811	0.746767	9.82413		9.0759	5.91902	9.40093	5.00849	0.373383	7.54628
S6	8	1	073e	9.01205	5.99703	8.16711	6.71888	0	5.26844
S6	8	0	079d	8.32958	6.23364	4.79121	7.2117	0	0		8.91211	6.37856	3.25047	6.20504	0	4.40133
S6	8	0	079e	9.49465	6.52349	1.70973	5.19838	0	8.80266
S6	8	0	080e	8.67217	6.14867	2.58252	3.26152	0.03131	0		8.67217	6.14867	2.58252	3.26152	0.03131	0
S6	8	1	139e	7.85929	6.39962	13.234	5.15887	0	0.332613		7.85929	6.39962	13.234	5.15887	0	0.332613
S7	8	0	047d	8.65033	6.09907	8.95139	4.24349	8.79086	5.42683		8.65033	6.09907	8.95139	4.24349	8.79086	5.42683
S7	8	0	055e	8.31387	6.07626	6.02015	11.0192	10.0905	24.2041		8.31387	6.07626	6.02015	11.0192	10.0905	24.2041
S7	8	1	097d	8.09476	5.69717	19.6959	5.41145	5.31858	29.8702		8.09476	5.69717	19.6959	5.41145	5.31858	29.8702
S8	4	1	018d	8.8429	6.58294	21.3471	3.65469	5.54064	6.32218		8.8429	6.58294	21.3471	3.65469	5.54064	6.32218
S8	4	0	032d	11.075	6.47772	6.71449	6.38692	0	0.490357		12.1659	6.52059	7.51365	6.88684	0.691968	0.738793
S8	4	0	032e	13.2568	6.56347	8.31281	7.38676	1.38394	0.98723
S8	4	1	094d	11.3102	6.58691	7.17741	1.24088	0	0		10.9292	6.6095	10.5517	2.65235	0.00714667	0.0687383
S8	4	1	094e	10.5481	6.63209	13.9259	4.06382	0.0142933	0.137477
S9	4	0	033e	11.9361	6.49579	4.73787	4.64747	0	1.08697		11.9361	6.49579	4.73787	4.64747	0	1.08697
S9	4	0	056d	7.81766	6.67039	4.78968	4.54109	0	0		7.9678	6.73384	5.17948	3.77873	0	1.63214
S9	4	0	056e	8.11793	6.79729	5.56928	3.01638	0	3.26428
S9	4	1	141d	7.94606	6.34333	8.49885	8.21152	1.41248	0.402793		7.94606	6.34333	8.49885	8.21152	1.41248	0.402793

## Sheet: + means of dia-epiphyseal
surface: K = TPS / S = CSA, each number is one animal	postoperative time [weeks]	location: 1 = hip / 0 = knee	number of slice: d = diaphyseal / e = epiphyseal	length of the porous surface [mm] :	volume of the ROI [mm²] :	bonearea [%] :	osteoid volume [%] :	bone-to-implant-contact [%] :	osteoid ongrowth [%] :
K1	12	1	15	10.069	6.06406	6.04125	1.61652	1.48948	4.26059
K1	12	0	72	10.9263	6.50836	6.72845	3.51774	0	0.16587
K1	12	0	104	10.6157	6.04209	7.45733	2.9092	0.07927	0
K1	12	1	135	9.30019	6.4132	13.1021	0.34416	1.86021	1.0518
K2	12	0	5	8.65293	6.36019	0	0.0230233	0	1.03992
K2	12	0	38	10.2299	6.59284	0.70621	0.554162	0	0.0182733
K2	12	1	67	14.5048	6.44495	1.66472	0.18405	0	0
K3	12	1	84	11.9893	6.16836	7.75643	6.75711	0	4.50771
K3	12	0	109	9.97537	6.26881	5.12143	4.52857	1.79671	0.719935
K3	12	1	124	13.1911	6.28291	10.7635	3.668	0	0
K4	8	0	17	8.67192	6.25765	5.63475	1.0995	0.210472	0
K4	8	0	41	10.5758	6.54965	9.05485	2.54089	0	0
K4	8	1	44	10.8454	6.51343	5.24657	4.0259	0	3.66548
K4	8	1	137	10.9751	6.52978	13.2693	0.72785	4.52285	0.554377
K5	8	1	13	10.0155	6.97916	5.29403	0.467	0	0
K5	8	0	83	10.8095	6.26037	4.80351	0.791802	0.354205	0.109982
K5	8	1	90	12.3429	6.77776	2.2747	0.760497	0	0.34233
K5	8	0	140	9.80591	6.12004	1.21981	0.13214	0	0
K6	8	0	19	10.0186	6.60082	6.14331	2.97189	0.750122	0.363412
K6	8	1	122	9.99675	6.40128	9.38416	2.6911	0.0157167	0
K6	8	0	134	10.5751	6.56641	10.3906	5.43515	0	0
K7	4	1	11	10.3537	6.27984	3.70041	1.3873	0.0144967	0.566863
K7	4	1	108	10.1567	6.30539	1.04982	2.38254	0	0
K7	4	0	116	10.0519	6.32443	4.24543	2.93965	0	0
K7	4	0	118	10.9457	6.56427	9.0645	0.811427	0	0
K8	4	0	4	10.5594	6.51915	4.79931	2.05064	0	0
K8	4	1	35	12.128	6.29426	9.87443	2.43764	0	0
K8	4	1	54	9.34788	6.44616	15.8921	1.70224	0.11247	0.708117
K8	4	0	78	10.6589	6.38155	7.01224	3.51667	0	0
K9	4	1	3	9.45849	6.27767	0.430007	0.525493	0	0
K9	4	1	27	11.2718	6.05579	9.38526	1.51311	0	0.418937
K9	4	0	87	11.7637	6.62617	10.0163	1.52727	0	0
K9	4	0	114	11.2346	6.42732	10.9671	1.88296	0	0.0686317
S1	12	0	59	10.4113	6.32771	5.06247	3.96862	8.95875	16.468
S1	12	1	63	11.4139	5.97204	9.11788	3.66308	19.002	13.7453
S1	12	1	131	10.9806	6.11635	11.6084	1.58043	20.6888	4.42632
S1	12	0	133	8.79953	6.52765	11.7927	7.35193	16.7924	14.1026
S2	12	1	8	8.71658	6.20087	8.25372	2.16876	2.64046	1.64283
S2	12	1	82	7.49204	6.43199	3.64865	2.66596	1.59465	4.72335
S2	12	0	99	10.474	6.0941	1.29429	2.83319	0.52447	9.92205
S2	12	0	112	7.55019	6.38665	5.45429	6.27715	0	0
S3	12	1	31	8.34185	6.11529	16.2882	1.71928	2.07592	9.22079
S3	12	0	75	8.64501	6.19105	2.99873	1.98933	1.5127	8.55156
S3	12	0	107	9.71579	6.05205	7.98445	2.02519	13.3536	2.55022
S3	12	1	110	7.98352	6.39425	21.8382	1.64634	20.8722	11.8484
S4	8	0	7	8.08438	6.52853	3.51614	1.39308	0	0
S4	8	1	37	10.6359	6.71306	9.54164	0.957397	0	8.99525
S4	8	1	39	9.02745	6.31408	9.26308	2.46601	0.117583	5.96464
S5	4	0	16	7.41774	7.19559	2.63088	3.97082	0	0.45285
S5	4	0	34	9.80691	5.82242	4.52286	3.73922	0	1.04605
S5	4	1	45	10.0512	6.07222	5.53198	7.32027	0	0.100578
S6	8	1	73	9.0759	5.91902	9.40093	5.00849	0.373383	7.54628
S6	8	0	79	8.91211	6.37856	3.25047	6.20504	0	4.40133
S6	8	0	80	8.67217	6.14867	2.58252	3.26152	0.03131	0
S6	8	1	139	7.85929	6.39962	13.234	5.15887	0	0.332613
S7	8	0	47	8.65033	6.09907	8.95139	4.24349	8.79086	5.42683
S7	8	0	55	8.31387	6.07626	6.02015	11.0192	10.0905	24.2041
S7	8	1	97	8.09476	5.69717	19.6959	5.41145	5.31858	29.8702
S8	4	1	18	8.8429	6.58294	21.3471	3.65469	5.54064	6.32218
S8	4	0	32	12.1659	6.52059	7.51365	6.88684	0.691968	0.738793
S8	4	1	94	10.9292	6.6095	10.5517	2.65235	0.00714667	0.0687383
S9	4	0	33	11.9361	6.49579	4.73787	4.64747	0	1.08697
S9	4	0	56	7.9678	6.73384	5.17948	3.77873	0	1.63214
S9	4	1	141	7.94606	6.34333	8.49885	8.21152	1.41248	0.402793
